# Supplementary material for: Transcriptome analysis of Chelidonium majus elaiosomes and seeds provide insights into fatty acid biosynthesis
Source: PeerJ. 2019 May 3;7:e6871. doi: 10.7717/peerj.6871 (PMC6501766; doi:10.7717/peerj.6871)
Supplement: Supplemental Information 4 [file peerj-07-6871-s004.xlsx]

## Sheet: Sheet1
	Ch01a	Ch01b	Ch01c	Ch02a	Ch02b	Ch02c	Ch03a	Ch03b	Ch03c	Ch04a	Ch04b	Ch04c	Ch01 mean	Ch02 mean	Ch03 mean	Ch04 mean
FATB	89.5091	74.1879	114.475	193.501	99.9157	25.5043	22888.1	17084.7	13674.7	4626.87	4732.7	5670.66	92.7239	106.307	17882.5	5010.08
fabG	12724.3	10806.8	18601.6	24928.5	30049.4	11283.7	109196	50005.7	53829.7	5776.38	4954.61	5880.96	14044.2	22087.2	71010.4	5537.32
DESA1	643.314	290.374	892.784	9752.09	18668.1	15694.9	121946	219739	617352	109652	18616.2	26743.6	608.824	14705	319679	51670.7
ACSL	25836	26189.9	33714.1	35816.4	28874.8	27684.2	103552	71367.4	91798.1	25152.1	13876.5	15621.5	28580	30791.8	88905.7	18216.7
	qRT-PCR
	LogFC（Ch02/Ch01）	LogFC（Ch03/Ch02）	LogFC（Ch04/Ch03）
FATB	0.197221	7.39417	-1.83564
fabG	0.653229	1.68482	-3.68077
DESA1	4.59414	4.44224	-2.62921
ACSL	0.10754	1.52973	-2.28701
